# Supplementary material for: Protection afforded by post-infection SARS-CoV-2 vaccine doses: A cohort study in Shanghai
Source: eLife. 2025 Feb 17;13:RP94990. doi: 10.7554/eLife.94990 (PMC11832167; doi:10.7554/eLife.94990)
Supplement: Source code 1. [file elife-94990-code1.zip]

Archive with 1 entries (1 files):
- eLife-VOR-RA-2023-94990/Analysis code.txt
